# Supplementary material for: “Redirecting an anti-IL-1β antibody to bind a new, unrelated and computationally predicted epitope on hIL-17A”
Source: Commun Biol. 2023 Sep 29;6:997. doi: 10.1038/s42003-023-05369-x (PMC10542344; doi:10.1038/s42003-023-05369-x)
Supplement: Supplementary file 3 — Supplementary Data 1 [file 42003_2023_5369_MOESM3_ESM.xlsx]

## Sheet: Figure 3b and S9
	Ab concentration [nM]	200	100	50	25	12.5	6.25	3.125	1.5625	0.78125	0.390625	0.195312	0
		1	2	3	4	5	6	7	8	9	10	11	12
	A	0.049	0.053	0.073	0.054	0.062	0.137	0.193	0.237	0.241	0.258	0.221	0.228	450	11.006
	B	0.053	0.05	0.053	0.06	0.076	0.137	0.2	0.27	0.255	0.244	0.264	0.232	450
	C	0.066	0.06	0.069	0.093	0.112	0.186	0.236	0.265	0.292	0.272	0.25	0.248	450	11.007
	D	0.062	0.059	0.066	0.075	0.098	0.182	0.219	0.245	0.25	0.252	0.248	0.205	450
		1	2	3	4	5	6	7	8	9	10	11	12
	A	0.05	0.065	0.052	0.059	0.074	0.192	0.26	0.348	0.358	0.323	0.35	0.266	450	11.001
	B	0.054	0.06	0.056	0.096	0.101	0.23	0.397	0.358	0.339	0.314	0.305	0.252	450
	C	0.059	0.057	0.055	0.059	0.077	0.172	0.363	0.406	0.383	0.351	0.326	0.297	450	11.003
	D	0.062	0.057	0.053	0.078	0.105	0.225	0.3	0.357	0.345	0.36	0.337	0.274	450
	E	0.085	0.097	0.109	0.124	0.175	0.222	0.307	0.356	0.373	0.409	0.338	0.319	450	11.004
	F	0.081	0.098	0.114	0.128	0.175	0.27	0.37	0.431	0.343	0.402	0.326	0.322	450

## Sheet: Figure 5b
	1	2	3	4	5	6	7	8	9	10	11	12		Plate 1
A	0.054	0.053	0.047	0.046	0.046	0.051	0.045	0.053	0.11	0.105	0.075	0.075	450	KLH
B	0.059	0.049	0.048	0.05	0.046	0.047	0.045	0.048	0.13	0.123	0.073	0.07	450	Insulin
C	0.058	0.05	0.046	0.046	0.047	0.047	0.048	0.046	0.079	0.07	0.053	0.053	450	LPS
D	0.057	0.056	0.049	0.053	0.047	0.051	0.047	0.048	0.169	0.175	0.075	0.072	450	ssDNA
E	0.065	0.061	0.057	0.058	0.069	0.074	1.287	1.432	0.089	0.087	0.172	0.182	450	hIL2
F	0.067	0.061	0.057	0.059	0.068	0.064	0.048	0.048	1.664	1.468	0.076	0.067	450	TNFRII
G	1.662	1.632	1.669	1.7	1.63	1.571	0.074	0.063	0.149	0.134	0.343	0.355	450	hIL17A
H	0.079	0.057	0.058	0.05	0.057	0.055	0.052	0.049	0.129	0.126	0.082	0.085	450	PBS
	11.001		11.003		11.004		anti IL-2 ctrl Ab		antiTNFRII ctrl Ab		Veltuzumab
	1	2	3	4	5	6	7	8	9	10	11	12		Plate 2
A	0.048	0.052	0.05	0.048	0.259	0.32	0.047	0.071	0.096	0.096	0.075	0.088	450	KLH
B	0.049	0.048	0.048	0.053	0.289	0.22	0.045	0.057	0.109	0.126	0.075	0.08	450	Insulin
C	0.05	0.052	0.052	0.048	0.096	0.103	0.045	0.048	0.073	0.075	0.056	0.059	450	LPS
D	0.055	0.058	0.051	0.056	0.255	0.242	0.052	0.049	0.152	0.16	0.074	0.13	450	ssDNA
E	0.071	0.066	0.065	0.064	0.644	0.684	1.394	1.348	0.11	0.143	0.16	0.184	450	hIL2
F	0.061	0.061	0.06	0.066	0.194	0.2	0.056	0.055	1.652	1.603	0.072	0.067	450	TNFRII
G	2.013	1.78	1.541	1.819	1.608	1.684	0.081	0.071	0.158	0.139	0.312	0.348	450	hIL17A
H	0.056	0.06	0.055	0.055	0.297	0.302	0.055	0.052	0.078	0.134	0.085	0.098	450	PBS
	11.006		11.007		anti IL17A ctrl Ab		anti IL-2 ctrl Ab		antiTNFRII ctrl Ab		Veltuzumab
